# Supplementary material for: Surface Properties of Parabacteroides distasonis and Impacts of Stress-Induced Molecules on Its Surface Adhesion and Biofilm Formation Capacities
Source: Microorganisms. 2021 Jul 27;9(8):1602. doi: 10.3390/microorganisms9081602 (PMC8400631; doi:10.3390/microorganisms9081602)
Supplement: Supplementary file 1 [file microorganisms-09-01602-s001.zip]

Archive with 1 entries (1 files):
- microorganisms-1287789-supplementary.pdf
